# Supplementary material for: Changes in newly notified cases and control of tuberculosis in China: time-series analysis of surveillance data
Source: Infect Dis Poverty. 2021 Feb 24;10:16. doi: 10.1186/s40249-021-00806-7 (PMC7903934; doi:10.1186/s40249-021-00806-7)
Supplement: Supplementary file 1 — Additional file 1: Table 1. Joinpoint analysis of newly notified TB cases in each province of China. [file 40249_2021_806_MOESM1_ESM.xlsx]

## Sheet: Additional_table1
Additional table1: Joinpoint analysis of newly notified TB cases in each province of China
	Newly notified TB cases *	Annual percentage change (95% CI)	P value
Beijing
1997-2002	16.73-17.88	1.1 (-7.2 to 10.0)	0.8
2002-2005	17.88-57.31	50.5 (12.9 to 100.6)	<0.001
2005-2018	57.31-30.43	-5.5 (-6.5 to -4.5)	<0.001
Tianjin
1997-1999	37.75-50.15	11.2 (-14.2 to 44.0)	0.4
1999-2018	50.15-21.39	-4.3 (-5.1 to -3.3)	<0.001
Hebei
1997-2007	20.98-63.82	12.5 (9.5 to 15.7)	<0.001
2007-2018	63.82-39.31	-4.9 (-6.7 to -3.0)	<0.001
Shanxi
1997-2002	13.68-23.48	9.1 (4.8 to 13.5)	<0.001
2002-2005	23.48-88.32	57.5 (41.1 to 75.9)	<0.001
2005-2011	88.32-64.82	-3.9 (-5.7 to -2.2)	<0.001
2011-2018	64.82-35.03	-8.6 (-9.6 to -7.5)	<0.001
Inner Mongolia
1997-2002	25.08-41.43	7.9 (0.7 to 16.3)	<0.001
2002-2005	41.43-108.22	32.1 (1.4 to 72.1)	<0.001
2005-2018	108.22-54.09	-6.1 (-7.3 to -4.9)	<0.001
Liaoning
1997-2011	23.38-68.89	6.7 (4.8 to 8.7)	<0.001
2011-2018	68.89-55.81	-5.7 (-10.6 to -0.6)	<0.001
Jilin
1997-2000	42.76-36.29	-1.5 (-17.6 to 17.6)	0.9
2000-2005	36.29-100.08	19.5 (9.7 to 30.3)	<0.001
2005-2018	100.08-47.43	-5.2 (-6.6 to -3.9)	<0.001
Heilongjiang
1997-2002	50.75-48.57	-0.5 (-3.8 to 2.9)	0.8
2002-2005	48.57-126.47	29.2 (14.6 to 45.6)	<0.001
2005-2018	126.47-65.23	-3.9 (-4.6 to -3.2)	<0.001
Shanghai
1997-2018	60.45-26.14	-4.0 (-4.7 to -3.2)	<0.001
Jiangsu
1997-2002	45.58-36.60	-4.2 (-5.8 to -2.7)	<0.001
2002-2005	36.60-77.00	27.7 (20.0 to 36.0)	<0.001
2005-2018	77.00-31.02	-6.4 (-6.8 to -6.1)	<0.001
Zhejiang
1997-2002	47.61-53.13	2.0 (-2.0 to 6.1)	0.3
2002-2005	53.13-92.90	21.0 (4.6 to 39.9)	<0.001
2005-2018	92.90-45.26	-6.0 (-6.8 to -5.3)	<0.001
Anhui
1997-2002	23.03-33.66	3.8 (-3.1 to 11.2)	0.3
2002-2005	33.66-97.86	41.0 (11.1 to 78.9)	<0.001
2005-2018	97.86-51.08	-4.3 (-5.3 to -3.4)	<0.001
Fujian
1997-2005	30.89-98.11	15.2 (12.0 to 18.5)	<0.001
2005-2013	98.11-47.22	-8.6 (-11.2 to -5.9)	<0.001
2013-2018	47.22-45.24	-1.7 (-3.2 to 0.2)	0.1
Jiangxi
1997-1999	32.28-50.43	27.9 (-3.2 to 69.0)	0.1
1999-2002	50.43-45.21	-6.2 (-25.5 to 18.3)	0.5
2002-2005	45.21-134.52	41.2 (15.3 to 72.8)	<0.001
2005-2008	134.52-90.31	-10.7 (-24.4 to 5.4)	0.2
2008-2018	90.31-70.83	-2.6 (-3.9 to -1.2)	<0.001
Shandong
1997-1999	18.80-21.71	7.5 (-3.3 to 19.5)	0.2
1999-2002	21.71-17.60	-5.6 (-14.9 to 4.7)	0.2
2002-2005	17.60-46.78	34.7 (23.7 to 46.8)	<0.001
2005-2009	46.78-45.77	-0.3 (-3.7 to 3.2)	0.9
2009-2018	45.77-28.12	-4.9 (-5.5 to -4.2)	<0.001
Henan
1997-2002	17.53-38.32	11.3 (4.8 to 18.2)	<0.001
2002-2005	38.32-115.17	41.7 (18.8 to 69.1)	<0.001
2005-2018	115.17-55.16	-5.0 (-5.8 to -4.3)	<0.001
Hubei
1997-2002	45.86-49.44	0.7 (-4.4 to 6.1)	0.8
2002-2005	49.44-120.17	32.8 (11.6 to 58.1)	<0.001
2005-2018	120.17-63.49	-4.6 (-5.4 to -3.7)	<0.001
Hunan
1997-2002	36.35-39.44	0.7 (-3.7 to 5.4)	0.7
2002-2005	39.44-103.94	36.1 (16.1 to 59.6)	<0.001
2005-2018	103.94-78.75	-2.1 (-2.7 to -1.4)	<0.001
Guangdong
1997-2002	45.68-38.68	-5.8 (-13.6 to 2.6)	0.2
2002-2005	38.68-96.12	42.1 (1.6 to 98.8)	<0.001
2005-2018	96.12-64.81	-3.1 (-4.3 to -1.8)	<0.001
Guangxi
1997-2005	42.88-145.67	15.0 (11.3 to 18.8)	<0.001
2005-2018	145.67-82.82	-3.6 (-4.8 to -2.4)	<0.001
Hainan
1997-2002	27.93-40.98	3.4 (-6.2 to 13.9)	0.5
2002-2005	40.98-138.31	43.2 (6.9 to 91.7)	<0.001
2005-2018	138.31-85.05	-4.6 (-5.8 to -3.4)	<0.001
Chongqing
1998-2005	57.04-151.51	13.1 (8.8 to 17.5)	<0.001
2005-2018	151.51-73.37	-5.4 (-6.8 to -4.0)	<0.001
Sichuan
1997-2002	48.10-51.05	1.0 (-1.3 to 3.3)	0.4
2002-2005	51.05-112.00	26.7 (15.5 to 38.9)	<0.001
2005-2018	112.00-57.34	-4.6 (-5.1 to -4.2)	<0.001
Guizhou
1997-2007	64.61-169.92	11.5 (8.7 to 14.3)	<0.001
2007-2018	169.92-114.06	-3.5 (-5.1 to -1.8)	<0.001
Yunnan
1997-2002	30.12-35.23	3.7 (0.9 to 6.6)	<0.001
2002-2005	35.23-73.70	20.9 (9.3 to 33.6)	<0.001
2005-2018	73.70-59.61	-1.2 (-1.8 to -0.7)	<0.001
Tibet
1997-2018	37.95-166.67	6.9 (5.6 to 8.2)	<0.001
Shannxi
1997-2002	19.16-36.68	15.9 (10.9 to 21.2)	<0.001
2002-2005	36.68-107.48	38.7 (22.5 to 57.0)	<0.001
2005-2010	107.48-67.91	-8.9 (-12.0 to -5.7)	<0.001
2010-2018	67.91-55.90	-2.6 (-4.0 to -1.3)	<0.001
Gansu
1997-2002	57.69-48.51	-2.4 (-7.3 to 2.8)	0.3
2002-2007	48.51-119.17	19.7 (13.0 to 26.7)	<0.001
2007-2018	119.17-38.71	-9.3 (-10.5 to -8.0)	<0.001
Qinghai
1997-2005	35.82-95.30	10.8 (7.5 to 14.2)	<0.001
2005-2018	95.30-140.33	4.5 (3.5 to 5.4)	<0.001
Ningxia
1997-2005	22.61-66.10	15.9 (11.1 to 20.9)	<0.001
2005-2018	66.10-36.73	-4.9 (-6.3 to -3.4)	<0.001
Xinjiang
1997-2006	12.45-192.60	16.6 (8.8 to 25.0)	<0.001
2006-2016	192.60-185.66	-1.3 (-5.5 to 3.0)	0.5
2016-2018	185.66-304.94	31.6 (-10.9 to 94.5)	0.2
* The number of newly notified TB cases (per 100 000) at the first and the last year of the indicated segment.
