# Supplementary material for: Changes in newly notified cases and control of tuberculosis in China: time-series analysis of surveillance data
Source: Infect Dis Poverty. 2021 Feb 24;10:16. doi: 10.1186/s40249-021-00806-7 (PMC7903934; doi:10.1186/s40249-021-00806-7)
Supplement: Supplementary file 2 — Additional file 2: Table 2. Joinpoint analysis of newly smear-positive TB cases in each province of China. [file 40249_2021_806_MOESM2_ESM.xlsx]

## Sheet: Additional_table2
Additional table2: Joinpoint analysis of newly smear-positive TB in each province of China
	Newly smear-positive TB*	Annual percentage change (95% CI)	P value
Beijing
1997-2002	5.58-4.58	-4.9 (-10.9 to 1.5)	0.1
2002-2005	4.58-11.03	40.6 (10.2 to 79.5)	<0.001
2005-2014	11.03-12.32	0.4 (-1.3 to 2.1)	0.7
2014-2018	12.32-9.39	-5.6 (-9.9 to -1.1)	<0.001
Tianjin
1997-2018	14.23-7.72	-3.8 (-4.4 to -3.3)	<0.001
Hebei
1997-2009	17.87-37.02	6.4 (3.4 to 9.4)	<0.001
2009-2018	37.02-10.28	-15.2 (-19.3 to -10.9)	<0.001
Shanxi
1997-2001	1.51-1.86	17.2 (-22.2 to 76.8)	0.4
2001-2005	1.86-42.89	98.5 (53.5 to 156.7)	<0.001
2005-2011	42.89-32.59	-3.3 (-9.0 to 2.7)	0.2
2011-2018	32.59-7.32	-21.7 (-26.1 to -9.4)	<0.001
Inner Mongolia
1997-2002	4.35-7.39	9.1 (2.2 to 16.5)	<0.001
2002-2005	7.39-47.80	73.5 (43.0 to 110.4)	<0.001
2005-2011	47.80-31.93	-3.9 (-6.5 to -1.2)	<0.001
2011-2015	31.93-10.12	-26.9 (-33.0 to -20.3)	<0.001
2015-2018	10.12-12.06	7.4 (-3.7 to 19.7)	0.2
Liaoning
1997-2009	12.13-27.19	6.9 (4.5 to 9.4)	<0.001
2009-2018	27.19-14.67	-8.9 (-11.9 to -5.7)	<0.001
Jilin
1997-2000	14.95-12.39	-9.0 (-27.6 to 14.5)	0.4
2000-2005	12.39-44.43	27.9 (13.8 to 43.7)	<0.001
2005-2010	44.43-41.45	-0.7 (-8.7 to 8.1)	0.9
2010-2018	41.45-12.72	-14.3 (-17.8 to -10.7)	<0.001
Heilongjiang
1997-2002	32.72-19.13	-8.2 (-11.5 to -4.8)	<0.001
2002-2005	19.13-51.63	25.6 (8.0 to 46.1)	<0.001
2005-2010	51.63-42.99	-2.9 (-7.0 to 1.3)	0.2
2010-2018	42.99-12.95	-13.4 (-15.1 to -11.7)	<0.001
Shanghai
1997-2009	20.48-15.82	-2.2 (-3.7 to -0.6)	<0.001
2009-2018	15.82-8.76	-6.1 (-8.6 to -3.6)	<0.001
Jiangsu
1997-2001	9.81-8.19	-7.1 (-11.9 to -1.9)	<0.001
2001-2005	8.19-40.10	49.7 (40.7 to 59.3)	<0.001
2005-2010	40.10-32.58	-5.3 (-7.8 to -2.7)	<0.001
2010-2018	32.58-10.64	-25.4 (-34.0 to -15.6)	<0.001
Zhejiang
1997-2001	11.08-13.73	5.1 (-0.6 to 11.2)	0.1
2001-2005	13.73-29.67	20.0 (12.4 to 28.2)	<0.001
2005-2018	29.67-16.68	-4.1 (-4.7 to -3.5)	<0.001
Anhui
1997-2002	3.03-5.82	7.5 (-0.3 to 16.0)	0.1
2002-2005	5.82-50.58	113.4 (79.6 to 153.6)	<0.001
2005-2010	50.58-39.42	-2.2 (-5.2 to 0.8)	0.1
2010-2013	39.42-21.05	-20.7 (-29.7 to -10.4)	<0.001
2013-2018	21.05-15.37	-5.5 (-8.7 to -2.2)	<0.001
Fujian
1997-2005	4.41-40.27	28.8 (25.0 to 32.7)	<0.001
2005-2018	40.27-18.16	-5.8 (-6.7 to -5.0)	<0.001
Jiangxi
1997-2002	6.51-6.10	-9.2 (-14.9 to -3.0)	<0.001
2002-2005	6.10-55.67	109.7 (68.4 to 161.2)	<0.001
2005-2018	55.67-34.20	-2.5 (-3.0 to -1.9)	<0.001
Shandong
1997-2002	12.46-11.24	-3.5 (-8.1 to 1.3)	0.1
2002-2005	11.24-31.58	34.7 (11.7 to 62.4)	<0.001
2005-2010	31.58-24.78	-3.2 (-7.6 to 1.4)	0.1
2010-2018	24.78-7.03	-20.9 (-28.1 to -12.9)	<0.001
Henan
1997-2002	4.69-12.81	13.8 (3.7 to 24.9)	<0.001
2002-2005	12.81-46.39	53.3 (18.9 to 97.7)	<0.001
2005-2010	46.39-35.18	-2.9 (-8.3 to 2.9)	0.3
2010-2018	35.18-13.83	-17.1 (-23.2 to -10.4)	<0.001
Hubei
1997-2002	24.24-20.74	-3.6 (-11.3 to 4.6)	0.3
2002-2005	20.74-62.72	39.3 (5.6 to 83.7)	<0.001
2005-2018	62.72-20.61	-7.3 (-8.8 to -5.9)	<0.001
Hunan
1997-2002	11.53-13.84	3.9 (-6.1 to 14.8)	0.4
2002-2005	13.84-54.05	47.4 (6.1 to 104.7)	<0.001
2005-2018	54.05-27.38	-4.0 (-5.4 to -2.6)	<0.001
Guangdong
1997-2002	17.75-17.52	-1.0 (-6.1 to 4.4)	0.7
2002-2005	17.52-38.21	25.3 (2.5 to 53.1)	<0.001
2005-2011	38.21-35.59	1.0 (-2.3 to 4.5)	0.5
2011-2018	35.59-17.17	-10.7 (-12.6 to -8.7)	<0.001
Guangxi
1997-2001	2.91-3.42	2.0 (-26.2 to 40.9)	0.9
2001-2005	3.42-35.18	79.9 (34.5 to 140.6)	<0.001
2005-2018	35.18-17.36	-5.1 (-6.9 to -3.3)	<0.001
Hainan
1997-2009	15.33-54.31	7.0 (2.9 to 11.1)	<0.001
2009-2018	54.31-20.31	-13.3 (-18.3 to -7.9)	<0.001
Chongqing
1998-2005	15.77-56.95	16.0 (11.0 to 21.2)	<0.001
2005-2010	56.95-47.43	-2.5 (-10.4 to 6.1)	0.5
2010-2014	47.43-20.03	-19.3 (-31.8 to -4.5)	<0.001
2014-2018	20.03-20.62	2.4 (-9.0 to 15.2)	0.7
Sichuan
1997-2002	13.78-8.23	-8.0 (-16.6 to 1.5)	0.1
2002-2005	8.23-47.91	58.4 (5.8 to 137.0)	<0.001
2005-2009	47.91-45.03	0.0 (-13.2 to 15.2)	1
2009-2018	45.03-14.13	-12.7 (-15.5 to -9.7)	<0.001
Guizhou
1997-2005	0.13-40.27	71.8 (55.0 to 90.4)	<0.001
2005-2018	40.27-29.37	-0.8 (-2.3 to 0.6)	0.2
Yunnan
1997-2002	3.09-3.16	6.0 (-1.9 to 14.4)	0.1
2002-2005	3.16-30.39	83.1 (52.2 to 120.3)	<0.001
2005-2011	30.39-26.83	-0.8 (-3.5 to 2.0)	0.5
2011-2014	26.83-12.98	-21.8 (-32.7 to -9.2)	<0.001
2014-2018	12.98-17.11	10.0 (4.7 to 15.5)	<0.001
Tibet
1997-2000	6.44-5.82	-15.6 (-46.5 to 33.4)	0.4
2000-2005	5.82-43.49	46.1 (20.4 to 77.3)	<0.001
2005-2018	43.49-28.02	-3.8 (-5.7 to -1.8)	<0.001
Shannxi
1997-2000	3.98-2.20	-22.6 (-53.2 to 28.0)	0.3
2000-2005	2.20-36.81	82.2 (49.6 to 121.8)	<0.001
2005-2011	36.81-25.31	-2.3 (-3.8 to -0.4)	<0.001
2011-2018	25.31-12.51	-5.9 (-12.3 to 0.9)	0.1
Gansu
1997-2001	27.48-16.37	-14.9 (-25.8 to -2.4)	<0.001
2001-2004	16.37-34.84	32.4 (-15.8 to 108.4)	0.2
2004-2011	34.84-34.92	-1.1 (-6.5 to 4.7)	0.7
2011-2018	34.92-7.46	-20.2 (-25.6 to -14.5)	<0.001
Qinghai
1997-2001	21.24-6.68	-33.4 (-53.1 to -5.4)	<0.001
2001-2005	6.68-47.96	68.1 (13.2 to 149.7)	<0.001
2005-2012	47.96-46.90	2.6 (-4.9 to 10.7)	0.5
2012-2015	46.90-22.16	-24.5 (-55.5 to 27.9)	0.3
2015-2018	22.16-23.27	3.2 (-5.3 to 11.2)	0.6
Ningxia
1997-2006	9.10-33.29	19.6 (9.0 to 31.4)	<0.001
2006-2018	33.29-12.91	-9.7 (-14.1 to -5.0)	<0.001
Xinjiang
1997-2005	4.47-90.78	14.3 (4.5 to 25.0)	<0.001
2005-2018	90.78-54.92	-4.1 (-7.0 to -1.0)	<0.001
* The number of newly smear-positive TB cases (per 100 000) at the first and the last year of indicated segment.
