# Supplementary material for: Changes in newly notified cases and control of tuberculosis in China: time-series analysis of surveillance data
Source: Infect Dis Poverty. 2021 Feb 24;10:16. doi: 10.1186/s40249-021-00806-7 (PMC7903934; doi:10.1186/s40249-021-00806-7)
Supplement: Supplementary file 3 — Additional file 3: Table 3. The test statistic and joinpoint of the best fit model. [file 40249_2021_806_MOESM3_ESM.xlsx]

## Sheet: Additional table3
Additional table3: The test statistic and joinpoint of the best fit model
		Number of Joinpoints*	P value	Significance level	Sum of Squared Errors (SSE)	Mean Squared Error (MSE)
Newly notified TB cases
	All provinces
		1	0.0002	0.0167	141349	8314.67
		2	0.0002	0.025	24622.4	1641.49
		3	0.1184	0.05	18428.7	1417.59
	Eastern provinces
		1	0.0002	0.0167	53030	3119.41
		2	0.0004	0.025	11268.7	751.245
		3	0.164	0.05	8695.36	668.874
	Central provinces
		1	0.0002	0.0167	73453.4	4320.79
		2	0.0002	0.025	7960.31	530.687
		3	0.235	0.05	6371.09	490.084
	Western provinces
		1	0.0002	0.0167	44214.9	2600.88
		2	0.0002	0.025	16706.8	1113.79
		3	0.1833	0.05	13188.1	1014.47
Newly smear-positive TB
	All provinces
		1	0.0002	0.0167	162957	9585.72
		2	0.0002	0.025	52705.6	3513.71
		3	0.0027	0.05	24364.2	1874.17
	Eastern provinces
		1	0.0002	0.0167	35096.6	2064.5
		2	0.0002	0.025	17772.6	1184.84
		3	0.0004	0.05	6452.26	496.328
	Central provinces
		1	0.0002222	0.0167	77626.2	4566.25
		2	0.0002222	0.025	17332.9	1155.52
		3	0.0031111	0.05	8499.14	653.78
	Western provinces
		1	0.0002	0.0167	61403.2	3611.95
		2	0.0002	0.025	23029.7	1535.32
		3	0.0364	0.05	14950.2	1150.02
* The black bold represents the best fit model
