# Supplementary material for: Changes in newly notified cases and control of tuberculosis in China: time-series analysis of surveillance data
Source: Infect Dis Poverty. 2021 Feb 24;10:16. doi: 10.1186/s40249-021-00806-7 (PMC7903934; doi:10.1186/s40249-021-00806-7)
Supplement: Supplementary file 4 — Additional file 4: Table 4. Estimated Joinpoints of the best fit model. [file 40249_2021_806_MOESM4_ESM.xlsx]

## Sheet: Additional table4
Additional table4: Estimated Joinpoints of the best fit model
		Joinpoint	Estimate	Lower CI	Upper CI
Newly notified TB cases
	All provinces
		1	2002	2001	2003
		2	2005	2004	2006
	Eastern provinces
		1	2002	2001	2003
		2	2005	2004	2006
	Central provinces
		1	2002	2001	2003
		2	2005	2004	2006
	Western provinces
		1	2002	2001	2003
		2	2005	2004	2006
Newly smear-positive TB
	All provinces
		1	2002	2001	2003
		2	2005	2004	2006
		3	2010	2007	2014
	Eastern provinces
		1	2002	2001	2003
		2	2005	2004	2006
		3	2010	2007	2013
	Central provinces
		1	2002	2001	2003
		2	2005	2004	2006
		3	2010	2007	2015
	Western provinces
		1	2002	1999	2003
		2	2005	2002	2006
		3	2010	2005	2015
